# Supplementary material for: Ozonized Sunflower Oil: Standardization and Mechanisms of the Antimicrobial Effect
Source: Int J Mol Sci. 2025 Sep 19;26(18):9156. doi: 10.3390/ijms26189156 (PMC12470628; doi:10.3390/ijms26189156)
Supplement: Supplementary file 1 [file ijms-26-09156-s001.zip]

Archive with 6 entries (6 files):
- MS OSO 100min.pdf
- MS OSO 240min.pdf
- MS OSO 480min.pdf
- Publication License Aug-25-2025.pdf
- Publication License Jul-28-2025.pdf
- Pure SO.pdf
